# Supplementary material for: Exploring anti-malarial potential of FDA approved drugs: an in silico approach
Source: Malar J. 2017 Jul 18;16:290. doi: 10.1186/s12936-017-1937-2 (PMC5516367; doi:10.1186/s12936-017-1937-2)
Supplement: Supplementary file 1 — Additional file 1. Details on drug-target associations predicted for Plasmodium falciparum. [file 12936_2017_1937_MOESM1_ESM.xlsx]

## Sheet: 8.1
Additional file 1: Details on drug-target associations predicted for P. falciparum
Highlighted entries in pink denote drug-target associations that require critical evaluation; green denote proteins localized in apicoplast
Entries in italics correspond to associations concurring with a previously published study (Bispo et al. 2013)
FDA-approved drugs which are already known to be anti-malarial, though independently predicted in the current analysis, are not listed in this Table
Gene ID	Protein description	Protein length	Sporozoite	Ring	Trophozoite	Schizont	Merozoite	Gametocyte	Functional category	Subcellular localization	Crystal structure/model [region]	UniProt ID of known target homologous to Pf protein	Protein description	Protein length	Crystal structure [region]	Source organism	Sequence identity between Pf protein and its related target	TM-score	DrugBank ID of the drug associated with known target	Drug name
PF3D7_0110100	selenocysteine-specific elongation factor selB homologue, putative	934	Y	N	Y	Y	Y	Y	Protein biosynthesis	Unknown	modelled (template- 1WB1:C) [1-925]	Q5SHN5	Elongation factor G	691	4V5F:AY [1-691]	Thermus thermophilus	23%	0.51	DB02703	Fusidic Acid
PF3D7_0203900	5'-3' exonuclease, N-terminal resolvase-like domain, putative	577	N	N	Y	Y	N	N	DNA-dependent processes	Apicoplast	modelled (template- 1CMW:A) [107-569]	P19821	DNA polymerase I	831	1TAQ:A [1-832]	Thermus aquaticus	25%	0.88	DB00548	Azelaic Acid
PF3D7_0215700	DNA-directed RNA polymerase II second largest subunit, putative	1340	Y	Y	Y	Y	Y	Y	DNA-dependent processes	Nucleus	modelled (template- 1TWF:B) [25-1339]	P0A8V2	DNA-directed RNA polymerase subunit beta	1342	4KMU:C [1-1342]	Escherichia coli (strain K12)	25%	0.70	DB00615,DB01045,DB01220	Rifabutin,Rifampicin,Rifaximin
PF3D7_0306900	40S ribosomal protein S23, putative	145	Y	Y	Y	Y	Y	Y	Protein biosynthesis	Nucleus	modelled (template- 3U5G:X) [2-145]	P0A7S3	30S ribosomal protein S12	124	4U24:AL [2-124]	Escherichia coli (strain K12)	28%	0.70	DB00452,DB00479,DB00560,DB00684,DB00798,DB00919,DB00955,DB00994,DB01082,DB01172,DB06696	Framycetin,Amikacin,Tigecycline,Tobramycin,Gentamicin,Spectinomycin,Netilmicin,Neomycin,Streptomycin,Kanamycin,Arbekacin
PF3D7_0311200	valine--tRNA ligase, putative	1367	Y	Y	Y	Y	Y	N	Protein biosynthesis	Apicoplast	modelled (template- 1GAX:B) [240-1299]	P41972	Isoleucine--tRNA ligase	917	1FFY:A [1-917]	Staphylococcus aureus	20%	0.82	DB00410	Mupirocin
PF3D7_0318200	DNA-directed RNA polymerase II subunit RPB1, putative (RPB1)	2457	Y	Y	Y	Y	Y	Y	DNA-dependent processes	Cytoplasm, nucleus	-	P0A8T7	DNA-directed RNA polymerase subunit beta'	1407	4KMU:A [1-1407]	Escherichia coli (strain K12)	23%	-	DB00615,DB01045	Rifabutin,Rifampicin
PF3D7_0409500	conserved Plasmodium protein, unknown function	398	Y	Y	Y	Y	Y	Y	Metabolic processes	Nucleus	modelled (template- 2ET6:A) [63-328]	O24990	Enoyl-[acyl-carrier-protein] reductase [NADH] FabI	275	2PD3:A [1-275]	Helicobacter pylori (strain ATCC 700392 / 26695)	20%	0.82	DB08604	Triclosan
PF3D7_0411900	DNA polymerase alpha	1912	N	N	Y	Y	N	Y	DNA-dependent processes	Nucleus	modelled (template- 4Q5V:A) [394-1563]	P03198	DNA polymerase catalytic subunit	1015	1H15:C [628-641]	Epstein-Barr virus (strain B95-8) (HHV-4)	22%	0.68	DB00194	Vidarabine
PF3D7_0411900	DNA polymerase alpha	1912	N	N	Y	Y	N	Y	DNA-dependent processes	Nucleus	modelled (template- 4Q5V:A) [394-1563]	P04293	DNA polymerase catalytic subunit	1235	2GV9:A [43-1235]	Human herpesvirus 1 (strain 17) (HHV-1)	21%	0.79	DB00299,DB00426,DB00529,DB00577,DB00787,DB01004	Penciclovir,Famciclovir,Foscarnet,Valaciclovir,Aciclovir,Ganciclovir
PF3D7_0411900	DNA polymerase alpha	1912	N	N	Y	Y	N	Y	DNA-dependent processes	Nucleus	modelled (template- 4Q5V:A) [394-1563]	P08546	DNA polymerase catalytic subunit	1242	1YYP:B [1221-1242]	Human cytomegalovirus (strain AD169) (HHV-5)	20%	0.72	DB00369,DB00529	Cidofovir,Foscarnet
PF3D7_0411900	DNA polymerase alpha	1912	N	N	Y	Y	N	Y	DNA-dependent processes	Nucleus	modelled (template- 4Q5V:A) [394-1563]	P09252	DNA polymerase catalytic subunit	1194	modelled (template- 2GV9:A) [27-1136]	Varicella-zoster virus (strain Dumas) (HHV-3)	22%	0.60	DB00426,DB00787	Famciclovir,Aciclovir
PF3D7_0412100	mitochondrial ribosomal protein S12 precursor, putative	336	N	N	Y	Y	Y	N	Protein biosynthesis	Mitochondrion	modelled (template- 1I94:L)	P0A7S3	30S ribosomal protein S12	124	4U24:AL [2-124]	Escherichia coli (strain K12)	48%	0.94	DB00452,DB00479,DB00560,DB00684,DB00798,DB00919,DB00955,DB00994,DB01082,DB01172,DB06696	Framycetin,Amikacin,Tigecycline,Tobramycin,Gentamicin,Spectinomycin,Netilmicin,Neomycin,Streptomycin,Kanamycin,Arbekacin
PF3D7_0417200	bifunctional dihydrofolate reductase-thymidylate synthase (DHFR-TS)	608	Y	Y	Y	Y	Y	N	Metabolic processes	Cytoplasm	1J3I:A,1J3I:C [1-280,281-608]	P0A546	Dihydrofolate reductase	161	2CIG:A [3-161]	Mycobacterium tuberculosis (strain ATCC 25618 / H37Rv)	25%	0.90	DB00951	Isoniazid
PF3D7_0422000	steroid dehydrogenase, putative	321	Y	Y	Y	Y	N	Y	Metabolic processes	Apicoplast, export signal	modelled (template- 1XSE:A) [42-317]	O24990	Enoyl-[acyl-carrier-protein] reductase [NADH] FabI	275	2PD3:A [1-275]	Helicobacter pylori (strain ATCC 700392 / 26695)	20%	0.75	DB08604	Triclosan
PF3D7_0422300	alpha tubulin 2	450	Y	Y	Y	Y	N	Y	Microtubule-associated processes	Cytoskeleton, nucleus	modelled (template- 3EDL:A) [2-439]	P87066	Tubulin alpha chain	447	modelled (template- 4FFB:A) [1-444]	Candida albicans (Yeast)	69%	0.94	DB00400	Griseofulvin
PF3D7_0422300	alpha tubulin 2	450	Y	Y	Y	Y	N	Y	Microtubule-associated processes	Cytoskeleton, nucleus	modelled (template- 3EDL:A) [2-439]	F1L7U3	Tubulin beta-2 chain	455	modelled (template- 4FFB:A) [1-432]	Ascaris suum (Pig roundworm)	42%	0.93	DB00518	Albendazole
PF3D7_0509400	RNA polymerase I (RNAPI)	2914	N	Y	Y	N	Y	N	DNA-dependent processes	Nucleus	-	P0A8T7	DNA-directed RNA polymerase subunit beta'	1407	4KMU:A [1-1407]	Escherichia coli (strain K12)	20%	-	DB00615,DB01045	Rifabutin,Rifampicin
PF3D7_0520000	40S ribosomal protein S9, putative	189	Y	Y	Y	Y	Y	Y	Protein biosynthesis	Nucleus	modelled (template- 2XZM:D) [1-178]	P0A7V8	30S ribosomal protein S4	206	4U24:AD [2-206]	Escherichia coli (strain K12)	24%	0.50	DB00256,DB00453,DB00595,DB00618,DB01017	Lymecycline,Clomocycline,Oxytetracycline,Demeclocycline,Minocycline
PF3D7_0602400	elongation factor G (EF-G)	937	N	Y	Y	Y	Y	N	Protein biosynthesis	Apicoplast	modelled (template- 2XEX:A) [94-937]	Q5SHN5	Elongation factor G	691	4V5F:AY [1-691]	Thermus thermophilus	44%	0.80	DB02703	Fusidic Acid
PF3D7_0615100	enoyl-acyl carrier reductase (ENR)	432	Y	Y	N	N	N	Y	Metabolic processes	Apicoplast	1UH5:A [96-424]	P9WGR1	Enoyl-[acyl-carrier-protein] reductase [NADH]	269	1ZID:A [3-269]	Mycobacterium tuberculosis (strain ATCC 25618 / H37Rv)	25%	0.79	DB00609,DB00951,DB08604	Ethionamide,Isoniazid,Triclosan
PF3D7_0616800	malate:quinone oxidoreductase, putative	521	Y	N	Y	Y	Y	Y	Metabolic processes	Mitochondrion	modelled (template- 2RGO:A) [68-499]	P66010	Thioredoxin reductase	311	4GCM:A [1-311]	Staphylococcus aureus	21%	0.51	DB00548	Azelaic Acid
PF3D7_0618500	malate dehydrogenase (MDH)	313	N	N	Y	Y	N	Y	Metabolic processes	Mitochondrion	modelled (template- 3P7M:C) [2-312]	P61889	Malate dehydrogenase	312	1EMD:A [1-312]	Escherichia coli (strain K12)	28%	0.85	DB00336	Nitrofural
PF3D7_0622800	leucine--tRNA ligase, putative	1447	N	Y	Y	N	Y	N	Protein biosynthesis	Cytoplasm, nucleus	modelled (template- 1WZ2:B) [6-1442]	P41972	Isoleucine--tRNA ligase	917	1FFY:A [1-917]	Staphylococcus aureus	20%	0.64	DB00410	Mupirocin
PF3D7_0625300	DNA polymerase 1, putative	1444	N	N	Y	Y	N	Y	DNA-dependent processes	Mitochondrion	modelled (template- 1CMW:A) [686-1351]	P00582	DNA polymerase I	928	1KFD:A [324-928]	Escherichia coli (strain K12)	23%	0.93	DB00548	Azelaic Acid
PF3D7_0626100	oxidoreductase, short-chain dehydrogenase family, putative	383	Y	Y	Y	Y	N	Y	Metabolic processes	Mitochondrion	modelled (template- 3O26:A) [99-354]	O24990	Enoyl-[acyl-carrier-protein] reductase [NADH] FabI	275	2PD3:A [1-275]	Helicobacter pylori (strain ATCC 700392 / 26695)	21%	0.76	DB08604	Triclosan
PF3D7_0715600	GTP-binding translation elongation factor tu family protein, putative	754	N	N	Y	Y	Y	Y	Protein biosynthesis	Nucleus	modelled (template- 3J38:Z) [94-627]	Q5SHN5	Elongation factor G	691	4V5F:AY [1-691]	Thermus thermophilus	27%	0.64	DB02703	Fusidic Acid
PF3D7_0720400	ferrodoxin reductase-like protein	642	Y	N	Y	Y	Y	Y	Metabolic processes	Apicoplast, mitochondrion	modelled (template- 2GR2:A) [222-640]	P66010	Thioredoxin reductase	311	4GCM:A [1-311]	Staphylococcus aureus	20%	0.64	DB00548	Azelaic Acid
PF3D7_0723500	dynactin subunit 5, putative	226	Y	Y	N	N	Y	Y	Microtubule-associated processes	Cytoplasm	modelled (template- 5AFU:V) [44-221]	P50870	Streptogramin A acetyltransferase	209	1MRL:A [1-209]	Enterococcus faecium	32%	0.62	DB01764	Dalfopristin
PF3D7_0803700	tubulin gamma chain (g-tub)	452	N	Y	Y	Y	Y	Y	Microtubule-associated processes	Cytoskeleton, nucleus	modelled (template- 1ZWA:4) [2-443]	P87066	Tubulin alpha chain	447	modelled (template- 4FFB:A) [1-444]	Candida albicans (Yeast)	31%	0.90	DB00400	Griseofulvin
PF3D7_0803700	tubulin gamma chain (g-tub)	452	N	Y	Y	Y	Y	Y	Microtubule-associated processes	Cytoskeleton, nucleus	modelled (template- 1ZWA:4) [2-443]	F1L7U3	Tubulin beta-2 chain	455	modelled (template- 4FFB:A) [1-432]	Ascaris suum (Pig roundworm)	34%	0.91	DB00518	Albendazole
PF3D7_0808000	conserved Plasmodium protein, unknown function	1362	Y	Y	Y	N	Y	Y	Proteolysis	Apicoplast, cytoplasm	-	P0AC13	Dihydropteroate synthase	282	1AJ0:A [1-282]	Escherichia coli (strain K12)	20%	-	DB00259,DB00263,DB00576,DB00634,DB01015,DB01298,DB01581,DB01582,DB06729	Sulfanilamide,Sulfisoxazole,Sulfamethizole,Sulfacetamide,Sulfamethoxazole,Sulfacytine,Sulfamerazine,Sulfamethazine,Sulfaphenazole
PF3D7_0808000	conserved Plasmodium protein, unknown function	1362	Y	Y	Y	N	Y	Y	Proteolysis	Apicoplast, cytoplasm	-	P53848	Folic acid synthesis protein FOL1	824	2BMB:A [297-824]	Saccharomyces cerevisiae (strain ATCC 204508 / S288c)	20%	-	DB00634	Sulfacetamide
PF3D7_0810800	dihydropteroate synthetase (DHPS)	706	Y	Y	Y	Y	Y	N	Metabolic processes	Cytoplasm	modelled (template- 3MCN:A) [16-705]	P0AC13	Dihydropteroate synthase	282	1AJ0:A [1-282]	Escherichia coli (strain K12)	32%	0.63	DB00259,DB00263,DB00576,DB00634,DB01015,DB01298,DB01581,DB01582,DB06729	Sulfanilamide,Sulfisoxazole,Sulfamethizole,Sulfacetamide,Sulfamethoxazole,Sulfacytine,Sulfamerazine,Sulfamethazine,Sulfaphenazole
PF3D7_0810800	dihydropteroate synthetase (DHPS)	706	Y	Y	Y	Y	Y	N	Metabolic processes	Cytoplasm	modelled (template- 3MCN:A) [16-705]	P53848	Folic acid synthesis protein FOL1	824	2BMB:A [297-824]	Saccharomyces cerevisiae (strain ATCC 204508 / S288c)	26%	0.58	DB00634	Sulfacetamide
PF3D7_0810800	dihydropteroate synthetase (DHPS)	706	Y	Y	Y	Y	Y	N	Metabolic processes	Cytoplasm	modelled (template- 3MCN:A) [16-705]	P0C0X1	Dihydropteroate synthase 1	284	modelled (template- 1EYE:A) [5-274]	Mycobacterium leprae (strain TN)	27%	0.64	DB00250	Dapsone
PF3D7_0813900	40S ribosomal protein S16, putative	144	Y	Y	Y	Y	Y	Y	Protein biosynthesis	Cytoplasm, nucleus	modelled (template- 1S1H-I) [7-144]	P0A7X3	30S ribosomal protein S9	130	4U24:AI [4-130]	Escherichia coli (strain K12)	32%	0.86	DB00256,DB00453,DB00560,DB00595,DB00618,DB01017,DB01301	Lymecycline,Clomocycline,Tigecycline,Oxytetracycline,Demeclocycline,Minocycline,Rolitetracycline
PF3D7_0815900	lipoamide dehydrogenase (aLipDH)	666	Y	Y	Y	N	N	Y	Metabolic processes	Apicoplast, mitochondrion	modelled (template- 2V6O:A) [112-653]	P66010	Thioredoxin reductase	311	4GCM:A [1-311]	Staphylococcus aureus	22%	0.67	DB00548	Azelaic Acid
PF3D7_0815900	lipoamide dehydrogenase (aLipDH)	666	Y	Y	Y	N	N	Y	Metabolic processes	Apicoplast, mitochondrion	modelled (template- 2V6O:A) [112-653]	P06715	Glutathione reductase	450	1GER:A [1-450]	Escherichia coli (strain K12)	26%	0.93	DB00336	Nitrofural
PF3D7_0822000	mitochondrial ribosomal protein L4 precursor, putative	568	N	N	Y	N	Y	Y	Protein biosynthesis	Mitochondrion	modelled (template- 4V19:F) [165-403]	P60723	50S ribosomal protein L4	201	4V52:BE [1-201]	Escherichia coli (strain K12)	26%	0.88	DB01361	Troleandomycin
PF3D7_0822000	mitochondrial ribosomal protein L4 precursor, putative	568	N	N	Y	N	Y	Y	Protein biosynthesis	Mitochondrion	modelled (template- 4V19:F) [165-403]	P44345	50S ribosomal protein L4	200	modelled (template- 3R8S:E)	Haemophilus influenzae	26%	0.82	DB01321	Josamycin
PF3D7_0828200	leucine--tRNA ligase, putative	1481	Y	N	Y	N	Y	Y	Protein biosynthesis	Apicoplast	modelled (template- 4ARI:A) [61-1480]	P41972	Isoleucine--tRNA ligase	917	1FFY:A [1-917]	Staphylococcus aureus	20%	0.58	DB00410	Mupirocin
PF3D7_0903700	alpha tubulin 1	453	Y	Y	Y	Y	Y	Y	Microtubule-associated processes	Cytoskeleton, nucleus	modelled (template- 3EDL:A) [2-439]	P87066	Tubulin alpha chain	447	modelled (template- 4FFB:A [1-444]	Candida albicans (Yeast)	69%	0.94	DB00400	Griseofulvin
PF3D7_0903700	alpha tubulin 1	453	Y	Y	Y	Y	Y	Y	Microtubule-associated processes	Cytoskeleton, nucleus	modelled (template- 3EDL:A) [2-439]	F1L7U3	Tubulin beta-2 chain	455	modelled (template- 4FFB:A) [1-432]	Ascaris suum (Pig roundworm)	43%	0.93	DB00518	Albendazole
PF3D7_0911700	GTP-binding protein, putative	1085	Y	Y	Y	Y	Y	Y	Protein biosynthesis	Apicoplast	modelled (template- 2YWF:A) [229-1034]	Q5SHN5	Elongation factor G	691	4V5F:AY [1-691]	Thermus thermophilus	26%	0.65	DB02703	Fusidic Acid
PF3D7_0915000	type II NADH:ubiquinone oxidoreductase (NDH2)	533	N	N	Y	Y	Y	Y	Metabolic processes	Mitochondrion	modelled (template- 4G6G:B) [34-533]	P66010	Thioredoxin reductase	311	4GCM:A [1-311]	Staphylococcus aureus	20%	0.63	DB00548	Azelaic Acid
PF3D7_0918200	50S ribosomal protein L3, apicoplast, putative	317	N	Y	Y	Y	Y	Y	Protein biosynthesis	Apicoplast, mitochondrion	modelled (template- 3J3V:D) [96-297]	Q9A1X4	50S ribosomal protein L3	208	modelled (template- 2ZJR:B) [3-207]	Streptococcus pyogenes serotype M1	36%	0.79	DB01256	Retapamulin
PF3D7_0922900	3-oxoacyl-[acyl-carrier-protein] reductase (FabG)	301	Y	Y	Y	N	N	Y	Metabolic processes	Apicoplast	2C07:A [44-301]	O24990	Enoyl-[acyl-carrier-protein] reductase [NADH] FabI	275	2PD3:A [1-275]	Helicobacter pylori (strain ATCC 700392 / 26695)	23%	0.85	DB08604	Triclosan
PF3D7_0923800	thioredoxin reductase (TRXR)	541	N	N	Y	Y	N	Y	Metabolic processes	Cytoplasm	4J65:A [77-617]	P66010	Thioredoxin reductase	311	4GCM:A [1-311]	Staphylococcus aureus	24%	0.67	DB00548	Azelaic Acid
PF3D7_0923800	thioredoxin reductase (TRXR)	541	N	N	Y	Y	N	Y	Metabolic processes	Cytoplasm	4J65:A [77-617]	P06715	Glutathione reductase	450	1GER:A [1-450]	Escherichia coli (strain K12)	38%	0.96	DB00336	Nitrofural
PF3D7_0931000	elongation factor Tu, putative	911	Y	Y	Y	N	Y	Y	Protein biosynthesis	Nucleus	modelled (template- 3IZQ:1)	Q5SHN5	Elongation factor G	691	4V5F:AY [1-691]	Thermus thermophilus	22%	0.54	DB02703	Fusidic Acid
PF3D7_0933800	delta tubulin, putative	735	Y	N	N	Y	Y	Y	Microtubule-associated processes	Cytoskeleton	modelled (template- 2P4N:B) [4-732]	P87066	Tubulin alpha chain	447	modelled (template- 4FFB:A) [1-444]	Candida albicans (Yeast)	20%	0.91	DB00400	Griseofulvin
PF3D7_0933800	delta tubulin, putative	735	Y	N	N	Y	Y	Y	Microtubule-associated processes	Cytoskeleton	modelled (template- 2P4N:B) [4-732]	F1L7U3	Tubulin beta-2 chain	455	modelled (template- 4FFB:A) [1-432]	Ascaris suum (Pig roundworm)	22%	0.92	DB00518	Albendazole
PF3D7_1003500	40S ribosomal protein S20e, putative	118	N	Y	Y	Y	Y	Y	Protein biosynthesis	Nucleus	modelled (template- 3IZ6:J)	P0A7R5	30S ribosomal protein S10	103	4U24:AJ [5-102]	Escherichia coli (strain K12)	27%	0.84	DB00698	Nitrofurantoin
PF3D7_1003500	40S ribosomal protein S20e, putative	118	N	Y	Y	Y	Y	Y	Protein biosynthesis	Nucleus	modelled (template- 3IZ6:J)	Q5SHN7	30S ribosomal protein S10	105	1FJG:J [1-105]	Thermus thermophilus (strain HB8 / ATCC 27634 / DSM 579)	25%	0.83	DB01421	Paromomycin
PF3D7_1003800	U5 small nuclear ribonuclear protein, putative	1235	N	Y	Y	Y	Y	Y	Protein biosynthesis	Nucleus	modelled (template- 3J38:Z)	Q5SHN5	Elongation factor G	691	4V5F:AY [1-691]	Thermus thermophilus	25%	0.72	DB02703	Fusidic Acid
PF3D7_1005000	methionine--tRNA ligase, putative	749	Y	Y	Y	N	Y	Y	Protein biosynthesis	Apicoplast, cytoplasm	modelled (template- 1QU2:A)	P41972	Isoleucine--tRNA ligase	917	1FFY:A [1-917]	Staphylococcus aureus	22%	0.97	DB00410	Mupirocin
PF3D7_1008700	tubulin beta chain	445	Y	Y	Y	Y	Y	Y	Microtubule-associated processes	Cytoskeleton	1LX0:A [1-427]	P87066	Tubulin alpha chain	447	modelled (template- 4FFB:A) [1-444]	Candida albicans (Yeast)	43%	0.93	DB00400	Griseofulvin
PF3D7_1008700	tubulin beta chain	445	Y	Y	Y	Y	Y	Y	Microtubule-associated processes	Cytoskeleton	1LX0:A [1-427]	F1L7U3	Tubulin beta-2 chain	455	modelled (template- 4FFB:A) [1-432]	Ascaris suum (Pig roundworm)	81%	0.95	DB00518	Albendazole
PF3D7_1015200	cysteine--tRNA ligase, putative (CysRS)	593	Y	Y	Y	Y	Y	Y	Protein biosynthesis	Apicoplast, cytoplasm	modelled (template- 3TQO:A) [21-458]	P41972	Isoleucine--tRNA ligase	917	1FFY:A [1-917]	Staphylococcus aureus	22%	0.80	DB00410	Mupirocin
PF3D7_1017000	DNA polymerase delta catalytic subunit	1094	Y	Y	Y	Y	Y	Y	DNA-dependent processes	Nucleus	modelled (template- 3IAY:A) [44-973]	P03198	DNA polymerase catalytic subunit	1015	modelled (template- 2GV9:B) [15-1012]	Epstein-Barr virus (strain B95-8) (HHV-4)	30%	0.74	DB00194	Vidarabine
PF3D7_1017000	DNA polymerase delta catalytic subunit	1094	Y	Y	Y	Y	Y	Y	DNA-dependent processes	Nucleus	modelled (template- 3IAY:A) [44-973]	P09252	DNA polymerase catalytic subunit	1194	modelled (template- 2GV9:A) [27-1136]	Varicella-zoster virus (strain Dumas) (HHV-3)	28%	0.63	DB00426,DB00787	Famciclovir,Aciclovir
PF3D7_1017000	DNA polymerase delta catalytic subunit	1094	Y	Y	Y	Y	Y	Y	DNA-dependent processes	Nucleus	modelled (template- 3IAY:A) [44-973]	P08546	DNA polymerase catalytic subunit	1242	modelled (template- 2GV9:B) [26-1242]	Human cytomegalovirus (strain AD169) (HHV-5)	29%	0.78	DB00369,DB00529	Cidofovir,Foscarnet
PF3D7_1017000	DNA polymerase delta catalytic subunit	1094	Y	Y	Y	Y	Y	Y	DNA-dependent processes	Nucleus	modelled (template- 3IAY:A) [44-973]	P04293	DNA polymerase catalytic subunit	1235	modelled (template- 2GV9:B) [59-1235]	Human herpesvirus 1 (strain 17) (HHV-1)	28%	0.84	DB00299,DB00426,DB00529,DB00577,DB00787,DB01004	Penciclovir,Famciclovir,Foscarnet,Valaciclovir,Aciclovir,Ganciclovir
PF3D7_1027800	60S ribosomal protein L3 (RPL3)	386	N	Y	Y	Y	Y	N	Protein biosynthesis	Nucleus	modelled (template- 3J39:B) [1-386]	Q9A1X4	50S ribosomal protein L3	207	modelled (template- 2ZJR:B) [3-207]	Streptococcus pyogenes serotype M1	25%	0.70	DB01256	Retapamulin
PF3D7_1034400	flavoprotein subunit of succinate dehydrogenase (SDHA)	631	Y	N	Y	Y	Y	Y	Metabolic processes	Mitochondrion	modelled (template- 1YQ4:A) [27-631]	P66010	Thioredoxin reductase	311	4GCM:A [1-311]	Staphylococcus aureus	23%	0.62	DB00548	Azelaic Acid
PF3D7_1034400	flavoprotein subunit of succinate dehydrogenase (SDHA)	631	Y	N	Y	Y	Y	Y	Metabolic processes	Mitochondrion	modelled (template- 1YQ4:A) [27-631]	P00363	Fumarate reductase flavoprotein subunit	602	1KF6:A [1-602]	Escherichia coli (strain K12)	42%	0.93	DB00730	Thiabendazole
PF3D7_1034400	flavoprotein subunit of succinate dehydrogenase (SDHA)	631	Y	N	Y	Y	Y	Y	Metabolic processes	Mitochondrion	modelled (template- 1YQ4:A) [27-631]	P83223	Fumarate reductase flavoprotein subunit	596	1D4E:A [25-596]	Shewanella oneidensis (strain MR-1)	28%	0.65	DB00518	Albendazole
PF3D7_1034900	methionine--tRNA ligase, putative	889	Y	Y	Y	Y	Y	N	Protein biosynthesis	Cytoplasm, nucleus	modelled (template- 1RQG:A) [223-775]	P41972	Isoleucine--tRNA ligase	917	1FFY:A [1-917]	Staphylococcus aureus	24%	0.77	DB00410	Mupirocin
PF3D7_1037000	DNA polymerase zeta catalytic subunit, putative	2226	N	N	Y	N	Y	Y	DNA-dependent processes	Nucleus	-	P03198	DNA polymerase catalytic subunit	1015	modelled (template- 2GV9:B) [15-1012]	Epstein-Barr virus (strain B95-8) (HHV-4)	20%	-	DB00194	Vidarabine
PF3D7_1037000	DNA polymerase zeta catalytic subunit, putative	2226	N	N	Y	N	Y	Y	DNA-dependent processes	Nucleus	-	P04293	DNA polymerase catalytic subunit	1235	modelled (template- 2GV9:B) [59-1235]	Human herpesvirus 1 (strain 17) (HHV-1)	20%	-	DB00299,DB00426,DB00529,DB00577,DB00787,DB01004	Penciclovir,Famciclovir,Foscarnet,Valaciclovir,Aciclovir,Ganciclovir
PF3D7_1037000	DNA polymerase zeta catalytic subunit, putative	2226	N	N	Y	N	Y	Y	DNA-dependent processes	Nucleus	-	P08546	DNA polymerase catalytic subunit	1242	modelled (template- 2GV9:B) [26-1242]	Human cytomegalovirus (strain AD169) (HHV-5)	22%	-	DB00369,DB00529	Cidofovir,Foscarnet
PF3D7_1037000	DNA polymerase zeta catalytic subunit, putative	2226	N	N	Y	N	Y	Y	DNA-dependent processes	Nucleus	-	P09252	DNA polymerase catalytic subunit	1194	modelled (template- 2GV9:A) [27-1136]	Varicella-zoster virus (strain Dumas) (HHV-3)	20%	-	DB00426,DB00787	Famciclovir,Aciclovir
PF3D7_1117700	GTP-binding nuclear protein RAN/TC4 (RAN)	214	Y	N	Y	Y	Y	Y	Transport (Nuclear export pathway)	Maurer's cleft	modelled (template- 1BYU:A) [5-201]	Q5SHN5	Elongation factor G	691	4V5F:AY [1-691]	Thermus thermophilus	28%	0.61	DB02703	Fusidic Acid
PF3D7_1126200	40S ribosomal protein S18, putative	156	Y	Y	Y	Y	Y	Y	Protein biosynthesis	Nucleus	modelled (template- 2XZN:M) [1-153]	P0A7S9	30S ribosomal protein S13	118	4U24:AM [2-115]	Escherichia coli (strain K12)	31%	0.80	DB00560	Tigecycline
PF3D7_1134700	DNA-directed RNA polymerase I subunit RPA2, putative (RPA2)	1517	N	Y	Y	N	Y	N	DNA-dependent processes	Nucleus	modelled (template- 4C2M:Q) [69-1509]	P0A8V2	DNA-directed RNA polymerase subunit beta	1342	4KMU:A [1-1342]	Escherichia coli (strain K12)	22%	0.68	DB00615,DB01045,DB01220	Rifabutin,Rifampicin,Rifaximin
PF3D7_1137100	mitochondrial ribosomal protein S9 precursor, putative	300	Y	Y	Y	Y	Y	N	Protein biosynthesis	Mitochondrion	modelled (template- 3J6V:I) [73-300]	P0A7X3	30S ribosomal protein S9	130	4U24:AI [4-130]	Escherichia coli (strain K12)	35%	0.70	DB00256,DB00453,DB00560,DB00595,DB00618,DB01017,DB01301	Lymecycline,Clomocycline,Tigecycline,Oxytetracycline,Demeclocycline,Minocycline,Rolitetracycline
PF3D7_1137500	apicoplast ribosomal protein S14p/S29e precursor, putative	172	Y	N	Y	Y	N	Y	Protein biosynthesis	Apicoplast	modelled (template- 2QAL:N) [75-172]	P0AG59	30S ribosomal protein S14	101	4U24:AN [2-101]	Escherichia coli (strain K12)	41%	0.70	DB00560	Tigecycline
PF3D7_1206600	DNA-directed RNA polymerase III subunit, putative	1450	Y	Y	Y	N	Y	Y	DNA-dependent processes	Nucleus	modelled (template- 2PMZ:B) [238-1449]	P0A8V2	DNA-directed RNA polymerase subunit beta	1342	4KMU:A [1-1342]	Escherichia coli (strain K12)	24%	0.75	DB00615,DB01045,DB01220	Rifabutin,Rifampicin,Rifaximin
PF3D7_1223300	DNA gyrase subunit A (GyrA)	1222	Y	Y	Y	Y	Y	Y	DNA-dependent processes	Apicoplast	modelled (template- 1AB4:A) [194-674]	P43702	DNA topoisomerase 4 subunit A	747	modelled (template- 1ZVU:A) [32-744]	Haemophilus influenzae	27%	0.72	DB00218,DB00467,DB00487,DB00537,DB00978,DB01059,DB01137,DB01155,DB01165,DB01208,DB04576,DB06771	Moxifloxacin,Enoxacin,Pefloxacin,Ciprofloxacin,Lomefloxacin,Norfloxacin,Levofloxacin,Gemifloxacin,Ofloxacin,Sparfloxacin,Fleroxacin,Besifloxacin
PF3D7_1223300	DNA gyrase subunit A (GyrA)	1222	Y	Y	Y	Y	Y	Y	DNA-dependent processes	Apicoplast	modelled (template- 1AB4:A) [194-674]	P0AFI2	DNA topoisomerase 4 subunit A	752	1ZVU:A [27-742]	Escherichia coli (strain K12)	27%	0.71	DB00817	Rosoxacin
PF3D7_1223300	DNA gyrase subunit A (GyrA)	1222	Y	Y	Y	Y	Y	Y	DNA-dependent processes	Apicoplast	modelled (template- 1AB4:A) [194-674]	P72524	DNA gyrase subunit A	822	modelled (template- 1AB4:A) [28-484]	Streptococcus pneumoniae serotype 4	28%	0.96	DB01044,DB06771	Gatifloxacin,Besifloxacin
PF3D7_1225100	isoleucine--tRNA ligase, putative	1696	Y	N	Y	Y	Y	Y	Protein biosynthesis	Apicoplast	modelled (template- 1QU2:A) [225-1693]	P41972	Isoleucine--tRNA ligase	917	1FFY:A [1-917]	Staphylococcus aureus	29%	0.97	DB00410	Mupirocin
PF3D7_1232200	dihydrolipoyl dehydrogenase, mitochondrial (LPD1)	512	Y	Y	Y	Y	Y	Y	Metabolic processes	Mitochondrion	modelled (template- 1DXL:C) [23-512]	P66010	Thioredoxin reductase	311	4GCM:A [1-311]	Staphylococcus aureus	21%	0.67	DB00548	Azelaic Acid
PF3D7_1232200	dihydrolipoyl dehydrogenase, mitochondrial (LPD1)	512	Y	Y	Y	Y	Y	Y	Metabolic processes	Mitochondrion	modelled (template- 1DXL:C) [23-512]	P06715	Glutathione reductase	450	1GER:A [1-450]	Escherichia coli (strain K12)	26%	0.93	DB00336	Nitrofural
PF3D7_1233000	elongation factor G (EF-G)	803	Y	N	Y	Y	Y	Y	Protein biosynthesis	Mitochondrion	modelled (template- 2BM0:A) [38-798]	Q5SHN5	Elongation factor G	691	4V5F:AY [1-691]	Thermus thermophilus	40%	0.93	DB02703	Fusidic Acid
PF3D7_1235400	tetQ family GTPase, putative	1161	Y	Y	Y	N	Y	Y	Protein biosynthesis	Mitochondrion	modelled (template- 2XEX:A) [17-1161]	Q5SHN5	Elongation factor G	691	4V5F:AY [1-691]	Thermus thermophilus	27%	0.80	DB02703	Fusidic Acid
PF3D7_1239500	DNA gyrase subunit B (GyrB)	1006	Y	N	Y	Y	Y	Y	DNA-dependent processes	Apicoplast	modelled (template- 4I3H:A) [136-1006]	P0A0K8	DNA gyrase subunit B	644	4URO:A [1-231]	Staphylococcus aureus	43%	0.78	DB01051	Novobiocin
PF3D7_1239500	DNA gyrase subunit B (GyrB)	1006	Y	N	Y	Y	Y	Y	DNA-dependent processes	Apicoplast	modelled (template- 4I3H:A) [136-1006]	P0AES6	DNA gyrase subunit B	804	1AJ6:A [2-220]	Escherichia coli (strain K12)	40%	0.77	DB00817	Rosoxacin
PF3D7_1239500	DNA gyrase subunit B (GyrB)	1006	Y	N	Y	Y	Y	Y	DNA-dependent processes	Apicoplast	modelled (template- 4I3H:A) [136-1006]	Q59192	DNA topoisomerase 4 subunit B	655	modelled (template- 1EI1:A) [6-395]	Bacillus subtilis (strain 168)	41%	0.74	DB00537	Ciprofloxacin
PF3D7_1245400	mitochondrial ribosomal protein L3 precursor, putative	341	Y	N	Y	Y	Y	Y	Protein biosynthesis	Mitochondrion	modelled (template- 2ZJR:B) [82-291]	Q9A1X4	50S ribosomal protein L3	208	modelled (template- 2ZJR:B) [3-207]	Streptococcus pyogenes serotype M1	28%	0.86	DB01256	Retapamulin
PF3D7_1303200	SNARE protein, putative (VAMP8)	172	N	N	Y	Y	N	Y	Transport	Cell membrane	modelled (template- 4AFI:B) [1-118]	Q6GI75	Enoyl-[acyl-carrier-protein] reductase [NADPH] FabI	256	3GR6:A [1-256]	Staphylococcus aureus	23%	0.50	DB08604	Triclosan
PF3D7_1307600	DNA-directed RNA polymerase alpha chain, putative	619	Y	Y	Y	Y	Y	N	DNA-dependent processes	Apicoplast	modelled (template- 1SMY:B) [245-465]	P0A7Z4	DNA-directed RNA polymerase subunit alpha	329	4KMU:A [1-329]	Escherichia coli (strain K12)	20%	0.80	DB00615	Rifabutin
PF3D7_1312400	translation initiation factor IF-2, putative	1128	Y	Y	Y	N	Y	Y	Protein biosynthesis	Mitochondrion	modelled (template- 3J4J:A) [206-1103]	Q5SHN5	Elongation factor G	691	4V5F:AY [1-691]	Thermus thermophilus	20%	0.55	DB02703	Fusidic Acid
PF3D7_1317800	40S ribosomal protein S19 (RPS19)	145	Y	Y	Y	Y	Y	Y	Protein biosynthesis	Cytoplasm, nucleus	modelled (template- 3J38:P) [5-128]	P0A7U3	30S ribosomal protein S19	92	4U24:AS [3-81]	Escherichia coli (strain K12)	35%	0.78	DB00560	Tigecycline
PF3D7_1324800	dihydrofolate synthase/folylpolyglutamate synthase (DHFS-FPGS)	522	Y	N	Y	Y	Y	N	Metabolic processes	Cytoplasm	modelled (template- 1O5Z:A)	P08192	Bifunctional protein FolC	422	1W78:A [1-422]	Escherichia coli (strain K12)	28%	0.84	DB01015	Sulfamethoxazole
PF3D7_1324900	L-lactate dehydrogenase (LDH)	312	Y	Y	Y	Y	Y	Y	Metabolic processes	Cytoplasm, Maurer's cleft	1LDG:A [1-316]	P61889	Malate dehydrogenase	312	1EMD:A [1-312]	Escherichia coli (strain K12)	28%	0.84	DB00336	Nitrofural
PF3D7_1325200	oxidoreductase, putative	334	Y	Y	Y	N	N	Y	Metabolic processes	Cytoplasm	modelled (template- 4PLC:A) [3-326]	P61889	Malate dehydrogenase	312	1EMD:A [1-312]	Escherichia coli (strain K12)	24%	0.87	DB00336	Nitrofural
PF3D7_1329000	DNA-directed RNA polymerase 3 largest subunit	2356	N	Y	Y	Y	Y	Y	DNA-dependent processes	Mitochondrion	-	P0A8T7	DNA-directed RNA polymerase subunit beta'	1407	4KMU:A [1-1407]	Escherichia coli (strain K12)	23%	-	DB00615,DB01045	Rifabutin,Rifampicin,Rifapentine
PF3D7_1332900	isoleucine--tRNA ligase, putative	1272	Y	Y	Y	Y	Y	Y	Protein biosynthesis	Cytoplasm, nucleus	modelled (template- 1ILE:A) [85-1044]	P41972	Isoleucine--tRNA ligase	917	1FFY:A [1-917]	Staphylococcus aureus	28%	0.78	DB00410	Mupirocin
PF3D7_1347100	DNA topoisomerase 3, putative (TOP3)	710	Y	N	Y	Y	N	Y	DNA-dependent processes	Nucleus	modelled (template- 4CHT:A) [1-705]	Q06AK7	DNA topoisomerase 1	689	modelled (template-2GAI:A) [5-625]	Staphylococcus aureus	26%	0.75	DB00487,DB01051	Pefloxacin,Novobiocin
PF3D7_1348300	elongation factor Tu, putative	1394	Y	Y	Y	Y	Y	Y	Protein biosynthesis	Nucleus	modelled (template- 3B8H:A) [3-1385]	Q5SHN5	Elongation factor G	691	4V5F:AY [1-691]	Thermus thermophilus	22%	0.71	DB02703	Fusidic Acid
PF3D7_1404400	mitochondrial ribosomal protein L16 precursor, putative	181	Y	N	Y	Y	Y	Y	Protein biosynthesis	Mitochondrion	modelled (template- 1VW4:K) [8-178]	P0ADY7	50S ribosomal protein L16	136	4V7T:BM [1-136]	Escherichia coli (strain K12)	24%	0.80	DB00446	Chloramphenicol
PF3D7_1410600	eukaryotic translation initiation factor 2 gamma subunit, putative	465	Y	Y	Y	Y	Y	Y	Protein biosynthesis	Nucleus	modelled (template- 1KK3:A) [31-455]	Q5SHN5	Elongation factor G	691	4V5F:AY [1-691]	Thermus thermophilus	23%	0.56	DB02703	Fusidic Acid
PF3D7_1411400	plastid replication-repair enzyme (PREX)	928	Y	N	Y	Y	Y	Y	DNA-dependent processes	Apicoplast	modelled (template- 2KFN:A) [1470-2012]	P00582	DNA polymerase I	928	1KFD:A [324-928]	Escherichia coli (strain K12)	25%	0.83	DB00548	Azelaic Acid
PF3D7_1413400	30S ribosomal protein S9, putative	643	Y	N	Y	Y	N	Y	Protein biosynthesis	Apicoplast	modelled (template- 3BBN:I) [517-643]	P0A7X3	30S ribosomal protein S9	130	4U24:AI [4-130]	Escherichia coli (strain K12)	33%	0.91	DB00256,DB00453,DB00560,DB00595,DB00618,DB01017,DB01301	Lymecycline,Clomocycline,Tigecycline,Oxytetracycline,Demeclocycline,Minocycline,Rolitetracycline
PF3D7_1419800	glutathione reductase (GR)	546	Y	N	Y	Y	Y	Y	Metabolic processes	Apicoplast, mitochondrion, cytoplasm	1ONF:A [1-495]	P66010	Thioredoxin reductase	311	4GCM:A [1-311]	Staphylococcus aureus	23%	0.63	DB00548	Azelaic Acid
PF3D7_1419800	glutathione reductase (GR)	546	Y	N	Y	Y	Y	Y	Metabolic processes	Apicoplast, mitochondrion, cytoplasm	1ONF:A [1-495]	P06715	Glutathione reductase	450	1GER:A [1-450]	Escherichia coli (strain K12)	47%	0.95	DB00336	Nitrofural
PF3D7_1433500	DNA topoisomerase II, putative	1472	Y	Y	Y	Y	Y	Y	DNA-dependent processes	Nucleus	modelled (template- 4FM9:A) [471-1208]	P0A0K8	DNA gyrase subunit B	644	4URO:A [1-231]	Staphylococcus aureus	23%	0.84	DB01051	Novobiocin
PF3D7_1433500	DNA topoisomerase II, putative	1472	Y	Y	Y	Y	Y	Y	DNA-dependent processes	Nucleus	modelled (template- 4FM9:A) [471-1208]	P0AES6	DNA gyrase subunit B	804	1AJ6:A [2-220]	Escherichia coli (strain K12)	23%	0.78	DB00817	Rosoxacin
PF3D7_1433500	DNA topoisomerase II, putative	1472	Y	Y	Y	Y	Y	Y	DNA-dependent processes	Nucleus	modelled (template- 4FM9:A) [471-1208]	Q59192	DNA topoisomerase 4 subunit B	655	modelled (template- 1EI1:A) [6-395]	Bacillus subtilis (strain 168)	25%	0.53	DB00537	Ciprofloxacin
PF3D7_1435300	NAD(P)H-dependent glutamate synthase, putative	3106	Y	N	Y	Y	Y	Y	Metabolic processes	Apicoplast	-	P66010	Thioredoxin reductase	311	4GCM:A [1-311]	Staphylococcus aureus	24%	-	DB00548	Azelaic Acid
PF3D7_1451100	elongation factor 2	832	Y	Y	Y	Y	Y	Y	Protein biosynthesis	Nucleus	modelled (template- 3J38:Z) [4-832]	Q5SHN5	Elongation factor G	691	4V5F:AY [1-691]	Thermus thermophilus	28%	0.71	DB02703	Fusidic Acid
PF3D7_1460900	apicoplast ribosomal protein S10 precursor, putative	274	N	N	Y	Y	N	Y	Protein biosynthesis	Apicoplast	modelled (template- 2QAL:J) [75-174]	P0A7R5	30S ribosomal protein S10	103	4U24:AJ [5-102]	Escherichia coli (strain K12)	31%	0.91	DB00698	Nitrofurantoin
PF3D7_1460900	apicoplast ribosomal protein S10 precursor, putative	274	N	N	Y	Y	N	Y	Protein biosynthesis	Apicoplast	modelled (template- 2QAL:J) [75-174]	Q5SHN7	30S ribosomal protein S10	105	1FJG:J [1-105]	Thermus thermophilus (strain HB8 / ATCC 27634 / DSM 579)	31%	0.86	DB01421	Paromomycin
PF3D7_1461900	valine--tRNA ligase, putative	1090	Y	Y	Y	Y	Y	Y	Protein biosynthesis	Mitochondrion	modelled (template- 1GAX:B) [40-1083]	P41972	Isoleucine--tRNA ligase	917	1FFY:A [1-917]	Staphylococcus aureus	25%	0.75	DB00410	Mupirocin
PF3D7_1472700	DNA-directed RNA polymerase, alpha subunit, putative	861	Y	N	Y	Y	N	Y	DNA-dependent processes	Apicoplast, mitochondrion	modelled (template- 3IYD:A) [458-726]	P0A7Z4	DNA-directed RNA polymerase subunit alpha	329	4KMU:A [1-329]	Escherichia coli (strain K12)	22%	0.81	DB00615	Rifabutin
PF3D7_1475700	tubulin epsilon chain, putative	519	Y	Y	N	N	Y	Y	Microtubule-associated processes	Cytoskeleton	modelled (template- 2BTQ:B) [3-450]	F1L7U3	Tubulin beta-2 chain	455	modelled (template- 4FFB:A) [1-432]	Ascaris suum (Pig roundworm)	28%	0.92	DB00518	Albendazole
PF3D7_1475700	tubulin epsilon chain, putative	519	Y	Y	N	N	Y	Y	Microtubule-associated processes	Cytoskeleton	modelled (template- 2BTQ:B) [3-450]	P87066	Tubulin alpha chain	447	modelled (template- 4FFB:A) [1-444]	Candida albicans (Yeast)	30%	0.92	DB00400	Griseofulvin
PFC10_API0015	RNA polymerase B (rpoB)	1024	N	N	N	N	Y	Y	DNA-dependent processes	Apicoplast	modelled (template- 3LU0:C) [15-1007]	P0A8V2	DNA-directed RNA polymerase subunit beta	1342	4KMU:A [1-1342]	Escherichia coli (strain K12)	21%	0.92	DB00615,DB01045,DB01220	Rifabutin,Rifampicin,Rifaximin
PFC10_API0030	apicoplast ribosomal protein S12 (rps12)	122	N	Y	Y	Y	Y	Y	Protein biosynthesis	Apicoplast	modelled (template- 1I94:L) [2-121]	P0A7S3	30S ribosomal protein S12	124	4V52:AL [2-124]	Escherichia coli (strain K12)	51%	0.94	DB00452,DB00479,DB00560,DB00684,DB00798,DB00919,DB00955,DB00994,DB01082,DB01172,DB06696	Framycetin,Amikacin,Tigecycline,Tobramycin,Gentamicin,Spectinomycin,Netilmicin,Neomycin,Streptomycin,Kanamycin,Arbekacin
PFC10_API0038	apicoplast ribosomal protein L16 (rpl16)	129	N	Y	Y	N	N	Y	Protein biosynthesis	Apicoplast	modelled (template- 2GYC:K) [5-129]	P0ADY7	50S ribosomal protein L16	136	4V7T:BM [1-136]	Escherichia coli (strain K12)	23%	0.76	DB00446	Chloramphenicol
PFC10_API0043	apicoplast ribosomal protein L4 (rpl4)	190	Y	Y	Y	Y	Y	N	Protein biosynthesis	Apicoplast	modelled (template- 2J01:F) [36-175]	P44345	50S ribosomal protein L4	200	modelled (template- 3R8S:E) [1-200]	Haemophilus influenzae	25%	0.72	DB01321	Josamycin
PFC10_API0043	apicoplast ribosomal protein L4 (rpl4)	190	Y	Y	Y	Y	Y	N	Protein biosynthesis	Apicoplast	modelled (template- 2J01:F) [36-175]	P60723	50S ribosomal protein L4	201	4V52:BE [1-201]	Escherichia coli (strain K12)	20%	0.84	DB01361	Troleandomycin
PFC10_API0043	apicoplast ribosomal protein L4 (rpl4)	190	Y	Y	Y	Y	Y	N	Protein biosynthesis	Apicoplast	modelled (template- 2J01:F) [36-175]	P60725	50S ribosomal protein L4	201	modelled (template- 3R8S:E) [1-201]	Escherichia coli O157:H7	24%	0.72	DB00199	Erythromycin
